# Supplementary material for: A cellular reporter system to evaluate endogenous fetal hemoglobin induction and screen for therapeutic compounds
Source: Hemasphere. 2024 Aug 6;8(8):e139. doi: 10.1002/hem3.139 (PMC11302795; doi:10.1002/hem3.139)
Supplement: Supplementary file 2 — Supporting information. [file HEM3-8-e139-s002.xlsx]

## Sheet: Table S1
Table S1 Oligonucleotides
PCR primers
HBG1 3' FW	GTGACTAGTGCTTGAAGGGG
HBG1 3' RV	CAAACACAAACAGGCATGCAG
HBG2 3' FW	GTGACTAGTGCTGCAAGAAG
HBG2 3' RV	ATCAAAACCCACATCTAACG
HBG promoter FW	ACGGCTGACAAAAGAAGTCC
HBG promoter RV	GGGTTTCTCCTCCAGCAT
BCL11A FW	GAGAGTGCAGACAGGGGAAG
BCL11A RV	ACCCTGGAAAACAGCCTGAC
RT-qPCR
HBB forward	GCCCTGGCCCACAAGTATC
HBB reverse	GCCCTTCATAATATCCCCCAGTT
HBG1/2 forward	GGTGACCGTTTTGGCAATCC
HBG1/2 reverse	GTATCTGGAGGACAGGGCAC
PSMD1 forward	CCCCTACCTGTGTCATTGGC
PSMD1 reverse	ACTTCCAGAGGGGCAGGATA
CRISPR-Cas9
Name	Sequence	Target
gRNA #1	AGCTCTGAATCATGGGCAAG	HBG1
gRNA #2	ATCATGGGCAAGAGGCTCAG	HBG1
gRNA-1	GCTTGTCAAGGCTATTGGTCA	HBG1 promoter
gRNA-1617	TACAGAGCCCCAGTCCTGGA	BCL11A
HiBiT HDR Template	C*TTGCAGAATAAAGCCTATCCTTGAAAGCTCTGAATCATGGGCAAGAGGCTCAGCTAATCTTCTTGAACAGCCGCCAGCCGCTCACGTGATATCTGGAGGACAGGGCACTGGCCACTGCAG*T
Primers for HBG1_T2A_GFP construct in pBlueScript KS (-) Gibson Assembly
5'HA-Fw_HBG1_HA.pBS	CCACCGCGGTGGCGGCCGCTCTAGATGGACAACTTTGAC
5'HA-Rv_HBG1_EdPAM	GTGATATCTAGAGGACAGGGCACTGGCCAC
T-2A-Fw_HA.HBG1	CCCTGTCCTCTAGATATCACCTGTTGAATTTTGACCTTCTTAAGC
GFP-Rv_HA.HBG1	CTGAATCATGGGCAAGAAGCTCACTTGTACAGCTCGTCCATGCC
3'HA-Fw_HBG1_EdPAM	GCTTCTTGCCCATGATTCAGAGC
3'HA-RV_HBG1_HA.pBS	CCTCGAGGTCGACGGTATCGCCTTCCAATTAATGTTGTAC
HA indicates Homology Arm for Gibson Assembly of PCR amplicons (NNN); EdPAM indicates edited Protospacer Adjacent Motives of guides #1&#2 (NGG disrupted by N).

## Sheet: Table S2
		ENSEMBL ID	Symbol	Location	Description	Avg H2 n=5	Avg cl1 n=2	Avg cl1/Avg H2 2log
	Hemoglobins	ENSG00000213931	HBE1	11p15.5	embryonic b-like globin	9.75293	14.9385	0.615125
		ENSG00000213934	HBG1 + HBG2	11p15.5	fetal b-like globin	124	28	-2.23447
		ENSG00000223609	HBD	11p15.5	adult b-like globin	1124.48	3040.38	1.435
		ENSG00000244734	HBB	11p15.5	adult b-like globin	154337	368173	1.2543
		ENSG00000130656	HBZ	16p13.3	embryonic a-like globin	144.907	106.744	-0.440965
		ENSG00000206172	HBA1 + HBA2	16p13.3	adult a-like globin	10350.5	46368.4	1.89585
		ENSG00000119866	BCL11A	2p16.1	transcription factor	242.389	364.991	0.590536
		ENSG00000105610	KLF1	19p13.2	transcription factor	9263.76	12020.1	0.375775
		ENSG00000118513	MYB	6q23.3	transcription factor	7228.7	7371.23	0.0281688
		ENSG00000178951	ZBTB7A	19p13.3	transcription factor	1260.34	1984.11	0.654681
		ENSG00000110693	SOX6	11p15.3	transcription factor	260.386	468.893	0.848606
		ENSG00000143442	POGZ	1q21.3	transcription factor	1170.59	1279.4	0.128227
	Dimer	ENSG00000120798	NR2C1	12q22	nuclear hormone receptor	321.145	359.992	0.164741
		ENSG00000177463	NR2C2	3p25	nuclear hormone receptor	611.462	643.288	0.0732
		ENSG00000160679	CHTOP	1q21.3	chromatin factor	2063.01	1791.16	-0.203853
	NuRD	ENSG00000111642	CHD4	12p13	chromatin factor	8597.01	9174.84	0.093849
		ENSG00000149480	MTA2	11q12.3	chromatin factor	5190.25	4532.45	-0.195514
		ENSG00000167491	GATAD2A	19p13.11	chromatin factor	3608.54	3407.81	-0.082572
		ENSG00000134046	MBD2	18q21	chromatin factor	1306.04	1255.3	-0.0571645
		ENSG00000162521	RBBP4	1p35.1	chromatin factor	2498.34	2721.02	0.123178
		ENSG00000116478	HDAC1	1p34	K deacetylase	2669.58	2506.66	-0.0908481
CoREST		ENSG00000196591	HDAC2	6q21	K deacetylase	5544.51	5118.04	-0.115468
		ENSG00000004487	KDM1A	1p36.12	K demethylase	3149.38	4326.26	0.458055
		ENSG00000130816	DNMT1	19p13.2	DNA methyltransferase	8575.31	9723.07	0.181223
		ENSG00000181090	EHMT1	9q34.3	K methyltransferase	1229.99	1207.97	-0.0260603
		ENSG00000204371	EHMT2	6p21.33	K methyltransferase	1707.64	1429.35	-0.256641
		ENSG00000147140	NONO	Xq13.1	transcription factor	7944.94	6142.51	-0.371208
		ENSG00000100462	PRMT5	14q11.2	R methyltransferase	4682.82	3489.04	-0.424547
		ENSG00000244462	RBM12	20q11.22	RNA-binding protein	2481.94	2461.96	-0.0116595
	PcG	ENSG00000168283	BMI1	10p12.2	chromatin factor, PcG protein	1391.86	1018.97	-0.449902
		ENSG00000074266	EED	11q14.2	chromatin factor, PcG protein	651.481	515.008	-0.339129
		ENSG00000106462	EZH2	7q36.1	chromatin factor, PcG protein	3295.96	2726.04	-0.27389
		ENSG00000171862	PTEN	10q23.31	phosphatase	501.811	403.106	-0.315983
		ENSG00000145220	LYAR	4p16.3	chromatin factor, nucleolar	1663.76	1605.62	-0.0513138
		ENSG00000196363	WDR5	9q34.2	chromatin/cilia factor	1803.25	1583.02	-0.187924
		ENSG00000105722	ERF	19q13.2	transcription factor	1319.67	1356.29	0.039491
		ENSG00000153814	JAZF1	7p15.2-p15.1	transcription factor	717.623	719.527	0.00382237
		ENSG00000134644	PUM1	1p35.2	RNA-binding protein	1519.85	1630.95	0.101784
		ENSG00000197905	TEAD4	12p13.33	transcription factor	535.13	383.338	-0.481274
	Stress response	ENSG00000128272	ATF4	22q13.1	transcription factor	12030.5	9564.62	-0.330919
		ENSG00000086232	EIF2AK1	7p22.1	S/T kinase	6438.78	12519.1	0.959272
Ubiquitin		ENSG00000163930	BAP1	3p21.1	deubiquitinase	3993.7	3368.75	-0.245514
		ENSG00000121067	SPOP	17q21.33	substrate adaptor ubiquitin	877.962	916.624	0.062172
		ENSG00000036257	CUL3	2q36.2	ubiquitin ligase	1373.98	1129.28	-0.282958
		ENSG00000134086	VHL	3p25.3	ubiquitin ligase	1818.72	1022.89	-0.830271
		ENSG00000100644	HIF1A	14q23.2	transcription factor	919.609	1096.85	0.25427
		ENSG00000171552	BCL2L1	20q11.21	anti-apoptotic, mitochondrial	3259.91	2441.11	-0.417296
		ENSG00000187772	LIN28B	6q16.3-q21	suppressor of let-7 miRNA	ND	ND	ND
		ENSG00000119725	ZNF410	14q24.3	transcription factor	1107.19	1122.1	0.0192929
		ENSG00000169635	HIC2	22q11.21	transcription factor	301.544	437.188	0.535884
		ENSG00000159217	IGF2BP1	17q21.32	RNA binding protein	2630.28	1745.11	-0.591894
		ENSG00000096717	SIRT1	10q21.3	K deacetylase	413.304	473.535	0.196266
		ENSG00000185551	NR2F2	15q26.2	nuclear hormone receptor	ND	ND	ND
	CCAAT box	ENSG00000001167	NFYA	6p21.1	transcription factor	1228.11	1533.97	0.320829
		ENSG00000120837	NFYB	12q23.3	transcription factor	434.824	376.82	-0.206557
		ENSG00000066136	NFYC	1p34.2	transcription factor	713.2	750.664	0.0738601
		ENSG00000162599	NFIA	1p31.3	transcription factor	910.562	1418.9	0.639946
		ENSG00000008441	NFIX	19p13.13	transcription factor	1316.12	1651.92	0.327846
			Activator of HbF expression
